# Supplementary material for: The Effect of 4-Methylcatechol on Platelets in Familial Hypercholesterolemic Patients Treated with Lipid Apheresis and/or Proprotein Convertase Subtilisin Kexin 9 Monoclonal Antibodies
Source: Nutrients. 2023 Apr 11;15(8):1842. doi: 10.3390/nu15081842 (PMC10143685; doi:10.3390/nu15081842)
Supplement: Supplementary file 1 [file nutrients-15-01842-s001.zip]

Archive with 1 entries (1 files):
- nutrients-2280469-supplementary.docx
